# Supplementary material for: Redundant microtubule crosslinkers prevent meiotic spindle bending to ensure diploid offspring in C. elegans
Source: PLoS Genet. 2023 Dec 27;19(12):e1011090. doi: 10.1371/journal.pgen.1011090 (PMC10775986; doi:10.1371/journal.pgen.1011090)
Supplement: S1 Data — (XLSX) [file pgen.1011090.s008.xlsx]

## Sheet: Fig1 S1 S2
meiosis1 anaphase B velocity (um/sec)
control	bmk-1(ok391)	bmk-1(syb3914)	spd-1(RNAi)	spd-1(oj5)	bmk-1(ok391);spd-1(RNAi)	klp-19(AID)	klp-19(RNAi)	bmk-1(ok391);klp-19(AID)	bmk-1(ok391);klp-19(RNAi)	bmk-1(syb3914);spd-1(RNAi)	bmk-1(ok391);spd-1(oj5)	bmk-1(syb3914);klp-19(RNAi)	spd-1(oj5);klp-19(RNAi)	bmk-1(syb3914);spd-1(oj5)	nmy-2(RNAi)	bmk-1(ok391);spd-1(oj5);nmy-2(RNAi)
0.0110067	0.01149	0.0176333	0.01308	0.00982	0.023833	0.01359	0.01324	0.02116	0.0139533	0.0276533	0.020935	0.0337067	0.00755333	0.0266733	0.0110333	0.01744
0.0128	0.01364	0.0126267	0.00568	0.0157533	0.01683	0.01825	0.0218867	0.0144667	0.0192667	0.02044	0.020585	0.0145467	0.00098	0.0281467	0.01194	0.0344067
0.0176667	0.0117	0.0140933	0.00931	0.01046	0.020507	0.01422	0.0159533	0.0178067	0.02372	0.025744	0.00927333	0.02614	0.0183133	0.03858	0.01188	0.02768
0.0159867	0.01137	0.0181933	0.01212	0.0101267	0.01327	0.01576	0.01482	0.0133667	0.0206	0.0279267	0.0184867	0.02802	0.00872	0.0330733	0.01432	0.02144
0.0124933	0.01461	0.0184467	0.00775	0.00804	0.01454	0.0150533	0.0111267	0.02122	0.0266467	0.0249267	0.01932	0.01942	0.0180867	0.0340733	0.0134333	0.023
0.01266	0.01876	0.0126267	0.01183	0.0145	0.02364	0.0146267	0.01692	0.01546	0.0258067	0.0292067	0.02062	0.0326733	0.0114067	0.0209667	0.0128467	0.02852
0.0115133	0.0171267	0.0192267	0.0143	0.0115867	0.02216	0.01518	0.0148467	0.0244933	0.0271133	0.0268467	0.0127543	0.02788	0.00834	0.03698	0.01964
0.0104733	0.0149467	0.0161067	0.02186	0.00974667	0.02145	0.0165133	0.0134933	0.0263733	0.0240067	0.0364067	0.0369314	0.03268	0.0134133	0.0271		0.02795
0.0141	0.00812667	0.0142667	0.01426	0.01156	0.0285733	0.0152467	0.0127467	0.0246533		0.02806	0.02143	0.0220733	0.01062	0.02596
	0.0177	0.0168267	0.00814	0.0169267	0.0265067		0.0100667	0.03014			0.01575		0.0166333
		0.0202733	0.00664		0.0192733			0.0213467			0.019685
					0.0183133			0.0177			0.01499
											0.02144
											0.01822
											0.01943
											0.025035
											0.0184
meiosis2 anaphase B velocity (um/sec)
control	bmk-1(ok391)	bmk-1(syb3914)	spd-1(RNAi)	spd-1(oj5)	bmk-1(ok391);spd-1(RNAi)	klp-19(AID)	klp-19(RNAi)	bmk-1(ok391);klp-19(AID)	bmk-1(ok391);klp-19(RNAi)	bmk-1(syb3914);spd-1(RNAi)	bmk-1(ok391);spd-1(oj5)	bmk-1(syb3914);klp-19(RNAi)	spd-1(oj5);klp-19(RNAi)	bmk-1(syb3914);spd-1(oj5)	nmy-2(RNAi)	bmk-1(ok391);spd-1(oj5);nmy-2(RNAi)
0.0108533	0.0094	0.0187333	0.00447	0.00792	0.01075	0.01325	0.01832	0.0215533	0.0384133	0.0160733	0.02138	0.01616	0.00509333	0.0279	0.0151733	0.0172333
0.0120133	0.00774	0.0109867	0.01059	0.0157333	0.02837	0.01066	0.00824	0.01512	0.0220867	0.0344933	0.01504	0.02602	0.00788667	0.02774	0.0154	0.0312133
0.01024	0.0108	0.0159267	0.00868	0.00985333	0.02271	0.005	0.0169667	0.0146867	0.0252133	0.0104533	0.0236267	0.0225733	0.010288	0.0284667	0.0114333	0.0407733
0.0106933	0.0122667	0.0124667	0.01454	0.00845333	0.008673	0.00888	0.0106467	0.02146	0.02424	0.0189333	0.022765	0.0185067	0.00173333	0.0177933	0.01008	0.0242267
0.00967333	0.0155	0.0147533	0.00677	0.00793333	0.02242	0.01615	0.02106	0.03016	0.0276267	0.0182467	0.01997	0.0263133	0.00542667	0.0256333	0.00732667	0.0326333
0.0123133	0.0188	0.00627333	0.00664	0.00582667	0.0236133	0.00968	0.0095	0.01726	0.01716	0.0186067	0.01393	0.0318133	0.0139467	0.00687333	0.00398	0.0395333
0.01684	0.00923	0.01836	0.01216	0.00330667	0.0168	0.01714	0.00706667	0.0230733	0.02206	0.0216467	0.024635	0.0208733	0.00702	0.03411	0.00898	0.0390867
0.00679333	0.00700667	0.0165133	0.0125333	0.00722	0.0252333	0.01567	0.0107733	0.0134133	0.0389133	0.0206533	0.01814		0.0143867	0.0127		0.03512
0.00727333	0.00915333	0.01898		0.0114333	0.023168	0.0125733	0.01438	0.0291133	0.0162267	0.0244333	0.014745			0.0147		0.01292
0.0115933				0.0137267	0.021576	0.0160333		0.0264067			0.03907
				0.0109543		0.026		0.0128867			0.019355
				0.00999429		0.00466667		0.01082			0.00711429
				0.01758		0.0127533		0.0192
						0.0129267
						0.0140067
						0.0115933
cyk-4 related velocity quantification (um/sec)							BMK-1::GFP signal on the spindle
cyk-4(RNAi) meio1	bmk-1(ok391);cyk-4(RNAi) meio1	cyk-4(RNAi) meio2	bmk-1(ok391);cyk-4(RNAi) meio2	control meio1	control meio2		anaphase B onset	anaphase B	anaphase B onset	anaphase B
0.0109867	0.0118933	0.00726667	0.00778	0.0110067	0.0108533		1.00005	1.07133	1.27261	1.28986
0.01486	0.01054	0.00656667	0.00618	0.0128	0.0120133		1.31366	1.25405	1.3155	1.27405
0.0142533	0.0134	0.0124667	0.00959333	0.0176667	0.01024		1.07614	1.04501	1.91101	2.01317
0.01204	0.0158533	0.01192	0.00386667	0.0159867	0.0106933		1.24859	1.19279	1.63195	1.56189
0.0114933	0.0139067	0.00606	0.0127533	0.0124933	0.00967333		1.44341	1.23101	1.93627	1.68428
0.0120133	0.0141467	0.0092	0.00564667	0.01266	0.0123133		1.36676	1.22249	1.6944	1.65283
0.0127467	0.01078	0.00884667	0.0108667	0.0115133	0.01684		1.33962	1.30409	1.95783	1.87609
0.00983333	0.0147067	0.01564	0.01248	0.0104733	0.00679333		1.72367	1.40639	2.22187	1.93894
0.0114067		0.0166267	0.00701333	0.0141	0.00727333
0.01734					0.0115933
0.00954
0.0151933
SPD-1::GFP stripe length (um)
633 meio1 0s	ok391 meio1 0s	633 50s	ok391 meio1 50s	633 100s	ok391 meio1 100s	633 150s	ok391 meio1 150s	633 meio2 0s	ok391 meio2 0s	633 meio2 50s	ok391 meio2 50s	633 meio2 100s	ok391 meio2 100s	633 meio2 150s	ok391 meio2 150s
1.235	1.426	0.975	1.104	1.235	1.426	1.105	1.38	1.17	1.012	0.845	0.782	0.845	0.966	0.91	1.196
1.56	1.15	1.17	0.966	1.235	0.92	1.43	1.104	1.43	1.288	1.04	1.15	0.975	1.288	1.235	1.38
1.105	1.012	1.04	1.012	1.17	0.92	1.235	1.058	0.78	1.196	0.715	0.874	0.845	1.012	0.78	1.15
1.518	1.15	1.104	1.196	1.15	1.196	1.15	1.334	1.426	1.38	1.242	1.15	0.92	1.242	0.966	1.012
1.288	1.242	1.518	1.012	1.242	0.966	1.564	0.966	1.334	1.38	1.104	1.334	1.426	0.966	1.196	0.966
1.334	0.966	1.288	1.058	1.748	1.196	1.104	1.104	1.426	1.058	0.92	1.288	1.012	0.828	1.794	1.288
1.15	1.38	1.15	1.196	1.058	1.242	1.288		1.426	1.012	1.426	1.104	1.196	1.012	1.38	0.92
1.012		1.058		1.518				1.196		1.012	1.15	0.92	1.196	1.104
								1.058		0.874		1.058		1.058
										1.15		0.874		0.828
														1.058
SPD-1::GFP signal intensity														SPD-1::GFP signal intensity in response to treatment
spd1 anaB onset meio1	spd1 anaB meio1	spd1 anaB onset meio2	spd1 anaB meio2	spd1 and bmk ok391 anaB onset meio1	spd1 ok391anaB meio1	spd1 anaB ok391 onset meio2	spd1 anaB ok391 meio2	spd1 and bmk klp19 meio1 anab onset	spd1 and bmk klp19 meio1 anab	spd1 and bmk klp19 meio2 anab onset	spd1 and bmk klp19 meio2 anab			control	spd-1 (RNAi)
1.04413	1.09687	1.01853	1.09304	1.19533	1.43925	1.10829	1.27739	1.09812	1.316	1.10245	1.51884			1.2295	1.00265
1.11609	1.19377		1.40473	1.25107	1.3504	1.44632	1.88262	1.11488	1.21365	1.09968	1.24991			1.29374	1.00674
	1.24691		1.70288	0.995224	1.19532	1.1098	1.36316	1.14826	1.46495	1.2242	1.39987			1.33443	1.01805
1.04643	1.30187	1.03627	1.27897	1.0004	1.29177	1.00933	1.28412	1.03044	1.22714	1.26918	1.81106			1.76532	1.00218
1.04643	1.2565	1.0316	1.64583	0.948656	1.07215	1.03273	1.34478	1.32739	2.07337	1.01775	1.1537			1.7039	1.00891
	1.4088	1.1543	1.27864	1.20685	1.38552	0.976663	1.10134	0.911	1.10185	1.10264	1.43342			1.46952	0.987538
1.21823	1.53657	1.09204	1.12816	0.919152	1.18612	0.881101	1.28809	1.07544	1.14496	1.03976	1.27594			1.68899	0.998898
1.20382	1.12851	1.00164	1.5727			1.13455	1.41896	0.845203	1.02564	1.09018	1.16553			1.52092	0.998667
1.24029	1.30735	1.02319	1.24182			1.01342	1.18005		1.47762	0.911034	1.15752			1.78155
1.83724	1.25239	1.22773	1.14962			0.885826	1.21259	1.14236	1.18131	1.106	1.25284			1.26453
1.16852	1.43867	1.02319	1.24485							1.0315	1.22885			1.58772
1.16852	1.81777	1.10486	1.33222											1.43315
1.16852	1.26104	1.11607	1.17069											1.36965
		0.998229	1.3682
		0.953375	1.20839
		0.998229	1.18072
		0.953375	1.21647
GFP::KLP-19 signal intensity																				GFP::KLP-19 signal intensity in response to treatment
meio1 klp-19 WT signal/his metaphase	meio1klp-19 WT signal/his anaB onset	meio1klp-19 WT signal/his anaB	meio2 klp-19 WT signal/his metaphase	meio2 klp-19 WT signal/his anaB onset	meio2 klp-19 WT signal/his anaB	meio1 klp-19 and bmk1 signal/his metaphase	meio1 klp-19 and bmk1 signal/his anaB onset	meio1 klp-19 and bmk1 signal/his anaB	meio2 klp-19 and bmk1 signal/his metaphase	meio2 klp-19 and bmk1 signal/his anaB onset	meio2 klp-19 and bmk1 signal/his anaB	meio1 spd1and bmk1 signal/his metaphase	meio1spd-1 and bmk1 signal/his anaB onset	meio1 spd-1 and bmk1 signal/his anaB	meio2spd1 and bmk1 signal/his metaphase	meio2spd-1 and bmk1 signal/his anaB onset	meio2 spd-1 and bmk1 signal/his anaB			control	klp-19 (RNAi)	klp-19(AID)
0.418109	0.331695	0.273876	0.739638	0.60594	0.61501	0.683617	0.683621	0.712839	0.780614	0.710466	0.699113	0.648458	0.571712	0.519823	0.757721	0.749421	0.688087			1.28934	1.00999	0.989197
0.331091	0.606142	0.568628	0.767396	0.778155	0.646218	0.746538	0.603355	0.616221	0.677367	0.741685	0.727363	0.772012	0.592109	0.627324	0.832683	0.584032	0.659312			1.4449	1.0081	0.997391
0.670248	0.684302	0.605842	0.945598	0.842999	0.775461	0.70442	0.840558	0.95178	0.751081	0.51346	0.571333	0.547095	0.578008	0.581352	0.770094	0.864872	0.788112			1.36593	1.00559	1.00271
1.13633	0.683377	0.672201	0.977311	0.950874	0.872283	0.748184	0.670519	0.618052	0.86003	0.737256	0.690918	0.440817	0.499671	0.720221	1.13412	0.516522	0.628494			1.44564	1.00308	1.00921
0.893467	0.773562	0.767566	1.11065	0.887135	0.89377	0.571619	0.646182	0.547676	0.803132	0.949776	0.916575	0.491352	0.44104	0.750068	0.773758	0.473787	0.5355			1.15343	0.994595	1.01605
1.20937	0.675913	0.801386	1.50907	0.48006	0.54871	0.708969	0.513356	0.511979	0.676985	0.574722	0.791294	0.867144	0.397811	0.480558	0.598269	0.447238	0.574114			1.20207	0.996324	1.00726
0.762068	0.853551	0.514175	0.819871	0.872023	0.911333	0.665658	0.450575	0.592416	0.796966	0.551179	0.527726	0.6417	0.678072	0.427738	0.49977	0.655806	0.62178			1.1948	1.01698	1.00302
0.505758	0.58761	0.39461	0.704335	0.706599	0.685557	0.6709	0.674198	0.654945	0.771427	0.516537	0.453512	0.877966	0.502838	0.42163	0.895794	0.735522	0.657524			1.11323	1.01967	1.00142
0.690637	0.410139	0.538967	0.973323	0.597	0.646639	0.829736	0.652644	0.637756	0.824827	0.636182	0.608299	0.901209	0.773869	0.573459	0.957439	0.85001	0.811365			1.44971	1.02521	0.998353
0.581507	0.563187	0.475269	0.977091	0.836305	0.771412		0.616604	0.521861	0.865769	0.748398	0.773052		0.960426	0.472241	1.04071	0.812383	0.745235			1.94623	1.01117	0.993269
	0.522104		0.965975	0.844434	0.813642		0.620822	0.650439		0.584223	0.616945			0.715305	0.906982	0.940974	0.968255					1.00749
				0.779799	0.6587					0.701102	0.749517			0.953324	1.11725							1.002

## Sheet: Fig2 S3
Row statistics for meiosis1
time(s)	control			bmk-1(ok391); spd-1(RNAi)			bmk-1(syb3914); spd-1(RNAi)			bmk-1(syb3914)			spd-1(RNAi)			bmk-1(ok391)
	mean	sem	n	mean	sem	n	mean	sem	n	mean	sem	n	mean	sem	n	mean	sem	n
0	0	0	9	0	0	13	0	0	9	0	0	11	0	0	11	0	0	10
25	0.254778	0.0626797	9	0.343808	0.0525084	13	0.371667	0.267597	9	0.365273	0.211142	11	0.207773	0.201789	11	0.3217	0.244741	10
50	0.656333	0.0778007	9	0.708417	0.0982843	12	0.957889	0.503953	9	0.881273	0.37328	11	0.431182	0.221245	11	0.70095	0.382845	10
75	1.06978	0.117146	9	1.41446	0.135722	13	1.86578	0.683552	9	1.39509	0.452365	11	0.701591	0.36496	11	1.24135	0.501812	10
100	1.50856	0.120098	9	2.08229	0.196872	12	2.78522	0.543082	9	1.32173	1.26344	11	1.00477	0.459406	11	1.63145	0.483964	10
125	1.77922	0.124355	9	2.74827	0.213004	13	3.61933	0.637528	9	2.10282	0.469327	11	1.31905	0.599599	11	1.86495	0.492061	10
150	1.97833	0.118013	9	3.15065	0.18611	13	4.1525	0.669343	8	2.45891	0.398374	11	1.70414	0.692611	11	2.09205	0.50124	10
175	2.28271	0.126263	7	3.2295	0.453266	13	4.26533	0.450501	6	2.7934	0.427281	10	2.0815	0.778818	11	2.35365	0.715391	10
200	2.51543	0.0970498	7	4.39181	0.380588	8	5.182	1.18133	5	3.213	0.606146	11	2.4095	0.96321	8	2.87367	0.805897	6
225	2.87533	0.165812	6	3.89513	0.605029	8	5.209	1.04202	5	3.12575	0.669843	4	1.9707	0.622157	5	2.7795	0.572543	4
250	2.827	0.225	2	3.7575	0.769163	7	6.057	0.214642	3	3.709	0	1	2.0695	0.966047	3	3.214	0	1
Row statistics for meiosis2
time(s)	control			bmk-1(ok391); spd-1(RNAi)			bmk-1(syb3914); spd-1(RNAi)			bmk-1(syb3914)			spd-1(RNAi)			bmk-1(ok391)
	mean	sem	n	mean	sem	n	mean	sem	n	mean	sem	n	mean	sem	n	mean	sem	n
0	0	0	11	0	0	9	0	0	9	0	0	9	0	0	8	0	0	9
25	0.108364	0.05338	11	0.385722	0.122602	9	0.349444	0.245414	9	0.287222	0.192582	9	0.18775	0.1876	8	0.157111	0.19221	9
50	0.267182	0.071234	11	0.740056	0.114982	9	0.784222	0.401276	9	0.537889	0.367781	9	0.30475	0.245436	8	0.254333	0.241726	9
75	0.575364	0.0845921	11	1.34983	0.126802	9	1.15922	0.529709	9	0.983556	0.441043	9	0.492063	0.270149	8	0.621778	0.410533	9
100	0.857636	0.112887	11	1.9385	0.219556	9	1.59656	0.722686	9	1.53067	0.491853	9	0.476812	1.20303	8	0.918188	0.632457	8
125	1.20745	0.138574	11	2.3205	0.25116	9	2.064	0.87085	8	1.77475	0.565591	8	1.13881	0.446409	8	1.39306	0.645834	9
150	1.55036	0.14135	11	2.9175	0.426671	7	3.059	0.983856	9	2.21656	0.633094	9	1.43219	0.521017	8	1.54028	0.646635	9
175	1.9751	0.201745	10	3.66542	0.555961	6	3.76589	0.909674	9	2.59617	0.717757	6	1.65625	0.759525	8	1.84194	0.576812	8
200	2.2125	0.12493	8	3.9605	0.54667	6	4.0465	1.08112	6	2.90283	0.790952	6	2.15808	0.957164	6	2.32587	0.544301	4
225	2.44483	0.13787	6	4.9855	0.286819	4	4.8278	1.46181	5	2.994	1.01082	4	2.69775	0.88353	2	2.4055	0.960958	2
250	2.2855	0.0425	2	3.8985	0	1	5.105	1.24352	5
meiosis1 spindle phenotypes						meiosis1 polar body phenotypes					meiosis2 spindle phenotypes						meiosis2 polar body phenotypes
	normal	no separation	spindle bends	spindle breaks			normal	extrusion failure	two polar bodies extruded			normal	no separation	spindle bends	spindle breaks			normal	extrusion failure	two polar bodies extruded
control	10					control	10				control	12					control	12
bmk-1(ok391)	11					bmk-1(ok391)	9	1			bmk-1(ok391)	12					bmk-1(ok391)	9	1
bmk-1(syb3914)	12		1			bmk-1(syb3914)	13				bmk-1(syb3914)	11					bmk-1(syb3914)	9	1
spd-1(RNAi)	8			2		spd-1(RNAi)	9	3			spd-1(RNAi)	9					spd-1(RNAi)	5	1
spd-1(oj5)	8			1		spd-1(oj5)	11	2			spd-1(oj5)	9			2		spd-1(oj5)	10
bmk-1(ok391);spd-1(RNAi)			8	5		bmk-1(ok391);spd-1(RNAi)	2	8	2		bmk-1(ok391);spd-1(RNAi)	1		5	4		bmk-1(ok391);spd-1(RNAi)	2	6	1
bmk-1(ok391);spd-1(oj5)			15	5		bmk-1(ok391);spd-1(oj5)	13	4	2		bmk-1(ok391);spd-1(oj5)	1		6	3		bmk-1(ok391);spd-1(oj5)	3	4
bmk-1(syb3914);spd-1(RNAi)	2		7	1		bmk-1(syb3914);spd-1(RNAi)	3	3	4		bmk-1(syb3914);spd-1(RNAi)	4	1	3	1		bmk-1(syb3914);spd-1(RNAi)	4	4
bmk-1(syb3914);spd-1(oj5)			8	3		bmk-1(syb3914);spd-1(oj5)	4	2	7		bmk-1(syb3914);spd-1(oj5)	1		5	3		bmk-1(syb3914);spd-1(oj5)	4	2	1
bmk-1(ok391);spd-1(oj5);nmy-2(RNAi)			2	9		bmk-1(ok391);spd-1(oj5);nmy-2(RNAi)	2	9	1		bmk-1(ok391);spd-1(oj5);nmy-2(RNAi)				8		bmk-1(ok391);spd-1(oj5);nmy-2(RNAi)	3	2

## Sheet: Fig3 S4
Row statistics for meiosis1
time(s)	control			klp-19(AID);bmk-1(ok391)			klp-19(RNAi);bmk-1(syb3914)			bmk-1(syb3914)			klp-19(RNAi)			bmk-1(ok391)
	mean	sem	n	mean	sem	n	mean	sem	n	mean	sem	n	mean	sem	n	mean	sem	n
0	0	0	9	0	0	12	0	0	9	0	0	11	0	0	10	0	0	10
25	0.254778	0.188039	9	0.42275	0.190966	12	0.704222	0.394341	9	0.365273	0.211142	11	0.2228	0.135299	10	0.3217	0.244741	10
50	0.656333	0.233402	9	0.961727	0.412837	11	1.409	0.648213	9	0.881273	0.37328	11	0.5464	0.266335	10	0.70095	0.382845	10
75	1.06978	0.351438	9	1.58417	0.540914	12	2.10022	0.762754	9	1.39509	0.452365	11	0.9505	0.332664	10	1.24135	0.501812	10
100	1.50856	0.360295	9	2.042	0.629805	12	2.57489	0.808194	9	1.32173	1.26344	11	1.3732	0.368236	10	1.63145	0.483964	10
125	1.77922	0.373066	9	2.58691	0.617604	11	3.34089	1.00368	9	2.10282	0.469327	11	1.8126	0.35766	10	1.86495	0.492061	10
150	1.97833	0.35404	9	3.10233	0.769753	12	3.95233	0.985018	9	2.45891	0.398374	11	2.1765	0.498653	10	2.09205	0.50124	10
175	2.28271	0.334061	7	3.51825	0.900761	8	4.60311	1.13645	9	2.7934	0.427281	10	2.6527	0.396229	10	2.35365	0.715391	10
200	2.51543	0.25677	7	3.94762	0.744214	8	5.1645	1.68883	8	3.213	0.606146	11	2.96389	0.480557	9	2.87367	0.805897	6
225	2.87533	0.406156	6	3.97914	0.839994	7	5.11086	1.32429	7	3.12575	0.669843	4	3.28271	0.568937	7	2.7795	0.572543	4
250	2.827	0.318198	2	4.5155	1.42158	4	4.74833	0.938531	6	3.709	0	1	3.43867	0.569907	3	3.214	0	1
Row statistics for meiosis2
time(s)	control			klp-19(AID);bmk-1(ok391)			klp-19(RNAi);bmk-1(syb3914)			bmk-1(syb3914)			klp-19(RNAi)			bmk-1(ok391)
	mean	sem	n	mean	sem	n	mean	sem	n	mean	sem	n	mean	sem	n	mean	sem	n
0	0	0	11	0	0	14	0	0	7	0	0	9	0	0	9	0	0	9
25	0.108364	0.177041	11	0.295214	0.288451	14	0.444429	0.1864	7	0.287222	0.192582	9	0.273889	0.264836	9	0.157111	0.19221	9
50	0.267182	0.236257	11	0.712214	0.390328	14	0.990286	0.392482	7	0.537889	0.367781	9	0.508778	0.479511	9	0.254333	0.241726	9
75	0.575364	0.28056	11	1.156	0.531083	14	1.74429	0.510034	7	0.983556	0.441043	9	0.794667	0.566842	9	0.621778	0.410533	9
100	0.857636	0.374402	11	1.68993	0.653969	14	2.51786	0.84036	7	1.53067	0.491853	9	1.06267	0.541089	9	0.918188	0.632457	8
125	1.20745	0.459596	11	2.26093	0.887838	14	3.05071	0.827332	7	1.77475	0.565591	8	1.58256	0.647061	9	1.39306	0.645834	9
150	1.55036	0.468804	11	2.80021	1.05687	14	3.477	0.796619	7	2.21656	0.633094	9	1.94922	0.733914	9	1.54028	0.646635	9
175	1.9751	0.637973	10	3.24742	1.09072	12	4.32971	1.12949	7	2.59617	0.717757	6	2.34	0.819065	9	1.84194	0.576812	8
200	2.2125	0.353354	8	3.94658	1.41037	12	4.76	1.59455	6	2.90283	0.790952	6	2.52429	0.792059	7	2.32587	0.544301	4
225	2.44483	0.337712	6	4.15886	1.7707	7	6.0705	1.34305	4	2.994	1.01082	4	2.75371	1.04463	7	2.4055	0.960958	2
250	2.2855	0.0601041	2	4.186	0	1	6.243	0	1				2.7774	0.865979	5
meiosis1 spindle phenotypes						meiosis1 polar body phenotypes						meiosis2 spindle phenotypes						meiosis2 polar body phenotypes
	normal	no separation	spindle bends	spindle breaks			normal	extrusion failure	two polar bodies extruded				normal	no separation	spindle bends	spindle breaks			normal	extrusion failure	two polar bodies extruded
control	10					control	10					control	12					control	12
klp-19(AID)	13		1	1		klp-19(AID)	21					klp-19(AID)	15		1	3		klp-19(AID)	13
klp-19(RNAi)	8		2			klp-19(RNAi)	13	3				klp-19(RNAi)	6			4		klp-19(RNAi)	4	2
klp-19(AID);bmk-1(ok391)	6		8	2		klp-19(AID);bmk-1(ok391)	15	1	1			klp-19(AID);bmk-1(ok391)	5		6	4		klp-19(AID);bmk-1(ok391)	11	1
klp-19(RNAi);bmk-1(ok391)	4		5			klp-19(RNAi);bmk-1(ok391)	13	1				klp-19(RNAi);bmk-1(ok391)	6		1	2		klp-19(RNAi);bmk-1(ok391)	9	3
klp-19(RNAi);bmk-1(syb3914)	3		1	4		klp-19(RNAi);bmk-1(syb3914)	9	4				klp-19(RNAi);bmk-1(syb3914)	1		2	4		klp-19(RNAi);bmk-1(syb3914)	5	2
spd-1(oj5);klp-19(RNAi)	4	1	1	3		spd-1(oj5);klp-19(RNAi)	10	3				spd-1(oj5);klp-19(RNAi)	5		2	1		spd-1(oj5);klp-19(RNAi)	6
cyk-4(RNAi)	12			1		cyk-4(RNAi)		13				cyk-4(RNAi)	5			3		cyk-4(RNAi)		8
bmk-1(ok391);cyk-4(RNAi)	8			1		bmk-1(ok391);cyk-4(RNAi)		19				bmk-1(ok391);cyk-4(RNAi)	9		1	2		bmk-1(ok391);cyk-4(RNAi)		12

## Sheet: Fig4 5 S5
meiosis1 anaphase B velocity (um/sec)
control	GFP::ZYG-8	GFP RNAi on GFP::ZYG-8	zyg-8(or484)	zyg-8(RNAi)	zyg-8(RNAi);zyg-8(or484)	zyg-8(or484);spd-1(RNAi)	zyg-8(AID), no auxin	zyg-8(AID), with auxin	spd-1(RNAi)	spd-1(oj5)	bmk-1(ok391)	zyg-8(RNAi);spd-1(oj5);bmk-1(ok391)	GFP RNAi on GFP::ZYG-8;spd-1(oj5);bmk-1(ok391)
0.0121875	0.0128867	0.0148533	0.00923333	0.0129333	0.00352	0.0104867	0.0132333	0.00892667	0.01308	0.00982	0.01149	0.02144	0.0194
0.01245	0.0131	0.00548667	0.00848	0.0131867	0.00513333	0.0123667	0.01264	0.00458667	0.00568	0.0157533	0.01364	0.03484	0.0257733
0.01108	0.0122933	0.00872		0.0126467	0.00887333	0.0100933	0.01128	0.0111733	0.00931	0.01046	0.0117	0.0295333	0.02212
0.011285	0.0148533	0.0103933	0.0109267	0.0196533	0.00606	0.01046	0.0148933	0.0150867	0.01212	0.0101267	0.01137	0.02822	0.0164133
0.016193	0.0223267	0.0045	0.01166	0.0154067	0.0095	0.0164467	0.0123333	0.0061	0.00775	0.00804	0.01461	0.0293133	0.02022
0.010093	0.0115	0.0128467		0.0214133	0.00881333	0.0120733	0.0123333	0.00710667	0.01183	0.0145	0.01876	0.0182333	0.02379
0.01628	0.0214667	0.00597333	0.0137467	0.00978	0.00442667	0.0140867	0.0114467	0.00992	0.0143	0.0115867	0.0171267	0.03307	0.01212
0.0133667	0.01482	0.00466	0.0187333	0.0172067	0.00508			0.00758	0.02186	0.00974667	0.0149467	0.0309933	0.0258733
0.01598	0.01252	0.00932667	0.00729333	0.00854	0.00962			0.00593333	0.01426	0.01156	0.00812667	0.0273333	0.0212467
0.0189267	0.0094	0.00923333		0.01332					0.00814	0.0169267	0.0177	0.01906	0.01684
	0.02178		0.00837333						0.00664				0.02346
	0.0207333		0.0112133										0.01963
			0.0148733
			0.00961333
meiosis2 anaphase B velocity (um/sec)
control	GFP::ZYG-8	GFP RNAi on GFP::ZYG-8	zyg-8(or484)	zyg-8(RNAi)	zyg-8(RNAi);zyg-8(or484)	zyg-8(or484);spd-1(RNAi)	zyg-8(AID), no auxin	zyg-8(AID), with auxin	spd-1(RNAi)	spd-1(oj5)	bmk-1(ok391)	zyg-8(RNAi);spd-1(oj5);bmk-1(ok391)	GFP RNAi on GFP::ZYG-8;spd-1(oj5);bmk-1(ok391)
0.013315	0.00550667	0.00651333	0.00691333	0.00786	0.00621333	0.00659333	0.0115333	0.00418	0.00447	0.00792	0.0094	0.0138133	0.03196
0.007965	0.00611333	0.00242667	0.01576	0.0176	0.00899333	0.00236667	0.01046	0.00219333	0.01059	0.0157333	0.00774	0.02832	0.0148067
0.011775	0.00773143	0.00378667	0.00597333	0.0100467	0.00440667	0.0117467	0.00658667	0.0051	0.00868	0.00985333	0.0108	0.0167533	0.0347067
0.01258	0.00926667	0.00070667		0.00433333	0.00662	0.00933333	0.0117	0.00949333	0.01454	0.00845333	0.0122667	0.00208667	0.0180733
0.011493	0.00792667	0.00806	0.00831333	0.00674	0.00156667	0.00963333	0.01158	0.00705333	0.00677	0.00793333	0.0155	0.0234533	0.0148133
0.006087	0.00638667	0.00404667	0.0104467	0.01024	0.00464667	0.01914	0.0115	0.00305333	0.00664	0.00582667	0.0188	0.0312733	0.0309067
0.0113	0.00928667	0.00646667	0.0194067	0.01268	0.00172	0.0142533	0.01114	0.000613333	0.01216	0.00330667	0.00923	0.03652	0.0118
0.00984	0.0145467	0.00595333	0.00854667	0.01172	0.00800667	0.00956	0.0111	0.00335333	0.0125333	0.00722	0.00700667	0.0247667	0.02248
0.0151733	0.01228	0.00375333	0.00380667	0.01134	0.00872667		0.00542667	0.00178667		0.0114333	0.00915333		0.02132
0.0158	0.0166733	0.00609333	0.00706667	0.01142	0.00478667			0.00224667		0.0137267
0.01216		0.00172667	0.00604667	0.00744667	0.00852					0.0109543
		0.00251333	0.00945333							0.00999429
			0.0106867							0.01758
			0.00709333
Row statistics for meiosis1											Row statistics for meiosis2
time(s)	control			GFP RNAi on GFP::ZYG-8			zyg-8(RNAi);zyg-8(or484)				time(s)	control			GFP RNAi on GFP::ZYG-8			zyg-8(RNAi);zyg-8(or484)
	mean	sem	n	mean	sem	n	mean	sem	n			mean	sem	n	mean	sem	n	mean	sem	n
0	0	0	10	0	0	10	0	0	9		0	0	0	11	0	0	12	0	0	11
25	0.2675	0.276506	10	0.0542	0.24285	10	0.140667	0.327642	9		25	0.189273	0.16796	11	-0.0220833	0.132359	12	0.0352727	0.107881	11
50	0.6033	0.257452	10	0.2443	0.290267	10	0.212222	0.183099	9		50	0.394455	0.13706	11	0.0156667	0.227472	12	0.167	0.200123	11
75	1.02035	0.322869	10	0.4796	0.361304	10	0.377444	0.224395	9		75	0.745409	0.219962	11	0.0934167	0.205461	12	0.281273	0.203363	11
100	1.4094	0.496963	10	0.8543	0.36498	10	0.485556	0.259664	9		100	1.14823	0.316494	11	0.219667	0.24146	12	0.541636	0.324773	11
125	1.88606	0.344475	9	0.9564	0.375283	10	0.823333	0.245647	9		125	1.47873	0.371943	11	0.41625	0.246489	12	0.672909	0.370912	11
150	2.1568	0.394577	10	1.2899	0.524938	10	1.01711	0.360727	9		150	1.72032	0.412305	11	0.650583	0.340031	12	0.875545	0.398912	11
175	2.37055	0.388131	10	1.676	0.640112	9	1.37975	0.579569	8		175	1.98936	0.43347	11	0.80075	0.334662	12	1.06173	0.526223	11
200	2.59194	0.489128	9	2.34275	1.12098	8	1.64112	0.604594	8		200	2.3447	0.573359	10	0.96625	0.381637	12	1.2856	0.643575	10
225	2.94787	0.582056	8	2.6645	0.473054	2	2.002	0.500929	4		225	2.43958	0.425263	6	1.1637	0.499522	10	1.62144	0.785344	9
250	2.85142	0.701481	6				2.496	0	1		250	2.76762	0.490596	4	1.031	0.676198	6	1.6576	0.989653	5
SPD-1::GFP signal intensity meiosis1					SPD-1::GFP signal intensity meiosis2						GFP::KLP-19 signal intensity meiosis1								GFP::KLP-19 signal intensity meiosis2
spd1 anaB onset meio1	spd1 anaB meio1	meio1 spd1 and zyg8 rnai anaB onset	meio1 spd1 and zyg8 rnai anaB		spd1 anaB onset meio2	spd1 anaB meio2	meio2 spd1 and zyg8 rnai anaB onset	meio2 spd1 and zyg8 rnai anaB			meio1 klp-19 WT signal/his metaphase	klp-19 WT signal/his anaB onset	klp-19 WT signal/his anaB	meio1 klp-19 and zyg8 signal/his metaphase	meio1 klp-19 and zyg8 signal/his anaB onset	meio1 klp-19 and zyg8 signal/his anaB			meio2 klp-19 WT signal/his metaphase	klp-19 WT signal/his anaB onset	klp-19 WT signal/his anaB	meio2 klp-19 and zyg8 signal/his metaphase	meio2 klp-19 and zyg8 signal/his anaB onset	meio2 klp-19 and zyg8 signal/his anaB
1.04413	1.09687	1.38461	1.86835		1.01853	1.09304	1.68405	1.80547			0.418109	0.331695	0.273876	0.727548	0.628662	0.610393			0.739638	0.60594	0.61501			0.787434
1.11609	1.19377	1.00658	1.05961		1.05908	1.40473	1.10327	1.18057			0.331091	0.522104	0.475269	0.649293	0.48076	0.486793			0.767396	0.778155	0.646218	1.15923	0.771252	0.702147
1.1459	1.24691	1.68855	2.24433		1.42456	1.70288	1.45467	1.63005			0.670248	0.606142	0.568628	0.753389	0.755512	0.722882			0.945598	0.842999	0.775461	0.999339	0.830347	0.738382
1.04643	1.30187	1.7098	2.76828		1.03627	1.27897	1.61143	1.75994			0.690637	0.684302	0.605842	0.874175	0.748826	0.742451			0.977311	0.950874	0.872283		0.700488	0.556176
0.838609	1.2565	1.23039	1.51119		1.0316	1.64583	1.20736	1.47227			1.13633	0.683377	0.672201	0.714959	0.538458	0.586287			1.11065	0.887135	0.89377	0.796174	0.608171	0.57953
1.02108	1.4088	1.18619	1.31665		1.1543	1.27864	1.24504	1.37187			0.893467	0.563187		0.871124	0.723711	0.732201				0.48006	0.54871	0.920271	0.733251	0.716202
1.21823	1.53657	1.49597	1.84686		1.09204	1.12816	1.5734	1.81294			0.581507	0.773562	0.767566	1.07774	0.759797	0.669115			1.50907	0.872023	0.911333	1.15929	0.77144
1.20382	1.12851	1.48414	1.65642		1.00164	1.5727	1.21437	1.41121			1.20937	0.675913	0.801386	1.007	0.874138	0.786337			0.819871	0.706599	0.685557	1.51312	0.651504	0.506696
1.24029	1.30735	1.33588	1.42261		1.02319	1.24182	1.33361	1.43022			0.762068	0.853551	0.538967	1.00877	0.901046	0.766433			0.704335	0.597	0.646639		0.947991	0.918065
1.83724	1.25239	1.19268	1.47637		1.22773	1.14962	1.24442	1.36196			0.505758	0.58761	0.514175	1.01897	0.930597	0.830503			0.973323	0.836305	0.771412	1.01482	0.788312	0.666852
1.16852	1.43867		1.27168		0.978033	1.24485						0.410139	0.39461						0.977091	0.844434	0.813642	1.15205	0.921351	0.864744
	1.81777				1.10486	1.33222													0.965975	0.779799	0.6587	1.14238
	1.26104				1.11607	1.17069																1.15421	0.864298	0.740653
					0.998229	1.3682																1.08501	0.889321	0.847983
					0.953375	1.20839
						1.18072
						1.21647
BMK-1::GFP signal intensity
bmk1 meio1 anaB onset	bmk1 meio1 anaB	zyg8 rnai bmk1 meio1 anaB onset	zyg8 rnai bmk1 meio1 anaB	bmk1 meio2 anaB onset	bmk1 meio2 anaB	zyg8 rnai bmk1 meio2 anaB onset	zyg8 rnai bmk1 meio2 anaB
1.00005	1.07133	1.18102	1.0963	1.27261	1.28986	2.17321	2.29076
1.31366	1.25405	1.40688	1.28202	1.3155	1.27405	2.07679	1.36653
1.07614	1.04501	1.80213	1.62622	1.91101	2.01317	1.50551	2.01375
1.24859	1.19279	1.59849	1.49582	1.63195	1.56189	2.19659	1.29072
1.44341	1.23101	1.16605	1.46125	1.93627	1.68428	1.56438	1.89471
1.36676	1.22249	1.77023	1.30494	1.6944	1.65283	1.76831	1.75453
1.33962	1.30409	1.63908	1.58701	1.95783	1.87609	1.95662	1.76831
1.72367	1.40639	1.42362	1.51574	2.22187	1.93894	2.97264	2.06317
			1.57549				2.54318
GFP::Tubulin signal intensity
control 125 meio1 anaA	control 125 meio1 anaB onset	125 meio1 anaB	control 125 meio2 anaA	control 125 meio2 anaB onset	125 meio2 anaB	zyg8 rnai meio1 anaA	zyg8 rnai meio1 anaB onset	zyg8 rnai meio1 anaB	zyg8 rnai meio2 anaA	zyg8 rnai meio2 anaB onset	zyg8 rnai meio2 anaB	zyg8 rnai or484 meio1 anaA	zyg8 rnai on zyg8 or484 meio1 anaB onset	zyg8 rnai on zyg8 or484 meio1 anaB	zyg8 rnai or484 meio2 anaA	zyg8 rnai on zyg8 or484 meio2 anaB onset	zyg8 rnai on zyg8 or484 meio2 anaB	or484 meio1 anaA	or484 meio1 anaB onset	or484 meio1 anaB	or484 meio2 anaA	or484 meio2 anaB onset	or484 meio2 anaB	zyg8 aid meio1 anaA	zyg-8 aid meio1 anaB onset	zyg-8 aid meio1 anaB	zyg8 aid meio2 anaA	zyg-8 aid meio2 anaB onset	zyg-8 aid meio2 anaB
2.14082	2.46668	1.663	1.76939	2.26735	1.38239	2.75718	2.33738	1.72774	2.12181	1.80757	1.42594	4.09823	3.77537	2.42206	2.30512	1.88553	1.58435	1.73765	1.51502	1.0387	1.92174	1.68625	1.32963	4.50101	4.06173	4.38053	3.34449	2.8933	2.18007
2.06066	2.27361	1.7114	1.62598	1.42663	1.13075	2.65478	2.47245	2.55729	2.3354	2.01092	1.35331	2.39002	2.12211	1.72278	4.01637	3.87894	3.49707	1.44542	1.99386	1.51209	2.05226	1.64602	1.52175	2.5159	2.14014	1.79974	3.5373	2.75798	2.20788
1.85953	2.17158	1.63892	2.24634	2.36952	1.4427	1.93952	1.72623	1.3292	1.81392	1.45114	1.27724	2.1009	1.85691	1.46127	2.70563	2.40549	2.1914	3.32248	2.58953	2.78737	1.79745	1.76298	1.32999	3.40826	2.87211	2.51771	4.70228	3.10143	2.3172
2.36189	2.52914	2.63613	1.80726	2.17657	2.01217	3.25217	1.87754	1.45825	2.7293	1.70676	1.25917	3.97449	3.01012	2.37934	1.88525	1.73377	1.44987	2.0884	1.64445	1.31837	2.35384	1.55811	1.72628	4.35995	2.984	3.18039	3.61793	2.50209	2.41656
1.81434	1.69394	1.2618	1.5343	1.77014	1.20846	2.42496	1.4923	1.32146	1.98488	1.62637	1.01323	2.54434	2.4322	1.67065	5.49203	1.94736	1.63456	2.48813	2.04114	1.53358	1.80604	1.58732	1.13083	3.67115	3.13767	2.79985	4.25881	3.74142	2.84878
1.60591	2.66947	1.29351	2.17049	1.81531	1.1376	2.93851	2.77927	2.9396	1.66864	2.53207	1.7666	2.69147	2.13616	2.35139	3.77657	4.4208	2.85044	2.63967	2.0997	1.9807	2.43269	1.78847	1.42108	4.72746	3.64034	2.83096	3.67905	3.11397	2.47166
2.16005	2.2126	2.04075	1.75726	2.12028	1.62097	2.45533	1.90699	1.9023	2.09724	1.71885	1.52058	2.54352	1.88948	1.84887	3.77657	3.5878	2.89731	1.2177	1.64372	0.968662	2.22287	1.56621	1.33335	3.4739	2.03345	1.80081	4.21034	2.7465	2.48723
	1.65182	1.57191	2.53127	1.59875	1.35873		2.80468	1.74647	4.91883	1.95581	1.42004		2.06831	1.95878	2.0759	3.91971	2.43144	2.02766	1.80664	1.7023	1.84455	1.48914	1.66157		2.78375	2.44126	3.9086	3.21168	2.47014
		1.22343	2.67137	2.05906	1.36594		2.09415	1.51257	2.77579	1.84748	1.3902		2.4699	1.66628	3.99519	3.76758	2.68621	2.05136		1.38751	2.77686	2.3879	1.53125				4.58657	3.4811	2.59811
			1.62741	2.56738	1.85882					3.86901	3.41599		2.01609	1.55939	2.84621	2.62983	1.84238	1.73672		1.18118	2.90112	2.22937	1.75504
				1.78301	1.23085					2.4382	1.64158					1.78971	1.5094			1.92961	2.2176	2.59476	1.63962
																				1.21647	1.62053	1.94742	1.21189
																				2.19743	1.84324	1.51132	1.39663
																					1.44889	1.75947	1.20494
																					2.03754	1.4968	1.35226
																						1.95314

## Sheet: Fig6 7 S6
anaphase B onset spindle length (um)									meiosis1 metaphase phenotype					meiosis2 metaphase phenotype
zyg8 or484 meio1	zyg8 or484 meio2	fm125 meio1	fm125 meio2	or484 and spd1 rnai meio1	or484 and spd1 rnai meio2					normal	rectangular	broken			normal	rectangular	broken
2.216	2.309	2.357	2.274	1.498	1.41				control	10				control	12
2.195	2.211	2.1	2.119	1.47	1.597				GFP::ZYG-8	6				GFP::ZYG-8	4	6
2.082	2.222	1.872	2.114	1.625	1.324				zyg-8(RNAi)	2	7			zyg-8(RNAi)	2	6
1.859	2.266	2.185	2.233	2.431	1.743				zyg-8(or484)	3	4			zyg-8(or484)		6	7
2.041	1.985	2.511	2.197	1.732	2.002				GFP RNAi on GFP::ZYG-8	2	4			GFP RNAi on GFP::ZYG-8		7	3
2.08	2.076	2.381	2.366	1.976	1.573				zyg-8(RNAi);zyg-8(or484)		2	5		zyg-8(RNAi);zyg-8(or484)		2	7
2.343	1.869	2.603	2.11	1.961	2.277				zyg-8(AID) no auxin	4	2			zyg-8(AID) no auxin	2	3
2.289	2.361	2.296	1.891	2.223	1.979				zyg-8(AID) with auxin		5	2		zyg-8(AID) with auxin		4	5
2.307	1.221	2.234	2.008	1.652	1.707
2.115	2.134		1.978	1.882	1.461
2.476	2.454		2.052		1.462
	2.607				1.854
	2.14				1.988
	2.466
meiosis1 anapahse A velocities (um/sec)
control	spd-1(RNAi)	spd-1(oj5)	bmk-1(ok391)	bmk-1(syb3914)	klp-19(AID)	klp-19(RNAi)	spd-1(RNAi);bmk-1(ok391)	spd-1(oj5);bmk-1(ok391)	spd-1(RNAi);bmk-1(syb3914)	spd-1(oj5);bmk-1(syb3914)	klp-19(AID);bmk-1(ok391)	klp-19(RNAi);bmk-1(ok391)	klp-19(RNAi);bmk-1(syb3914)	klp-19(RNAi);spd-1(oj5)	GFP::ZYG-8	zyg-8(RNAi)	zyg-8(or484)	GFP RNAi on GFP::ZYG-8	zyg-8(RNAi);zyg-8(or484)	zyg-8(AID), no auxin	zyg-8(AID), with auxin	zyg-8(or484);spd-1(RNAi)
0.0118533	0.00632	0.00645	0.00788	0.0135867	0.01108	0.00716	0.00884667	0.00976	0.0101067	0.0130533	0.01208	0.01548	0.01188	0.00361333	0.00466667	0.00345333	0.005907	0.00606	0.00328	0.01928	0.00064	-0.00768
0.0075	0.0022	0.01249	0.00756	0.00717333	0.00386	0.00790667	0.0073	0.00762	0.0112267	0.00609333	0.00525333	0.0102533	0.00413333	0.00692	0.0046	0.00722667	0.00256	0.00929333	0.00614667	0.0014	0.00313333	-0.00087
0.00468	0.00146	0.00958	0.00564	0.00937333	0.00591	0.01248	0.0069	0.00821	0.00533333	0.00614667	0.0116933	0.0109067	0.01772	0.00604	0.00232	0.00677333	-0.001067	-0.00099	-0.0022667	0.00281333	0.0006	-0.0033
0.01416	0.0084	0.00683	0.0087	0.00981333	0.011295	0.00552	0.00454	0.00567	0.00458667	0.01284	0.00862667	0.0167333	0.0122267	0.00224	0.00246667	0.00484	-0.00572	-0.0049733	0.00934667	0.00114667	-0.0040133	0.00803
0.00647	0.00898	0.00677	0.00814	0.01436	0.00947	0.02288	0.005985	0.00486	0.0137	0.00433333	0.0108133	0.01236	0.0136133	0.00796	0.00390667	0.00942667	-0.000707	0.00614667	-0.0024667	0.00637333	0.00650667	-0.00511
0.01392	0.0104	0.00456	0.00431	0.00581333	0.00689	0.0117067	0.0089	0.00944	0.01176	0.01156	0.00826667	0.0054	0.01116	0.0138933	0.0169333	-0.0003067	0.003453	0.00626667	-0.0029467	0.00637333	0.00308	-0.00068
0.00644	0.00464	0.00847	0.00998667	0.01468	0.01062	0.008	0.01708	0.00358	0.00856	0.00724	0.00944	0.01456	0.0106933	0.00329333	0.01044		-0.006573	0.00322667	0.00201333	0.00861333	0.00865333	-0.0035
0.005355	0.00974		0.00656	0.00926667	0.01272	0.00936	0.01716	0.0101333		0.00528	0.00785333	0.01572			0.0129467		0.003467	0.00261333		0.0100933
0.00791333	0.00898667		0.01224	0.0130933		0.00824	0.0160667	0.0117733			0.00965333	0.0116133			0.0125467		0.00152
0.00581	0.00826			0.01044		0.00577333		0.00618			0.0121867	0.00790667					0.001773
0.00157333								0.00529			0.0133067	0.00998667					0.0048
0.00970667								0.00696				0.0165333
0.00906667								0.00918667				0.00906667
meiosis2 anapahse A velocities (um/sec)
control	spd-1(RNAi)	spd-1(oj5)	bmk-1(ok391)	bmk-1(syb3914)	klp-19(AID)	klp-19(RNAi)	spd-1(RNAi);bmk-1(ok391)	spd-1(oj5);bmk-1(ok391)	spd-1(RNAi);bmk-1(syb3914)	spd-1(oj5);bmk-1(syb3914)	klp-19(AID);bmk-1(ok391)	klp-19(RNAi);bmk-1(ok391)	klp-19(RNAi);bmk-1(syb3914)	klp-19(RNAi);spd-1(oj5)	GFP::ZYG-8	zyg-8(RNAi)	zyg-8(or484)	GFP RNAi on GFP::ZYG-8	zyg-8(RNAi);zyg-8(or484)	zyg-8(AID), no auxin	zyg-8(AID), with auxin	zyg-8(or484);spd-1(RNAi)
0.01814	0.00123	0.00358667	0.01272	0.00790667	0.00282	0.00842	0.0117	0.0056	0.01308	0.0107333	0.0162667	0.00744	0.00972	0.00847	0.00368	0.00558667	0.00902	0.00177333	0.00924	0.00842667	-0.0105067	-0.00837
0.00869333	0.0126	0.00287	0.0158	0.01666	0.00138	0.01394	0.01275	0.01201	0.00377333	0.0108933	0.00816	0.0175467	0.00626667	0.00626667	0.01162	-0.00028	0.005093	-0.0015867	-0.0058	0.00842667	0.0107867	-0.00277
0.01229	0.01692	0.0021	0.00648	0.0108533	0.00555	0.01188	0.008485	0.0103	0.00910667	0.00766667	0.00677333	0.0104933	0.00588	0.00628	0.00218667	0.00118667	-0.00284	0.00826667	-0.00014	0.00205333	-0.0028933	-0.00653
0.00092	0.01098	0.01328	0.00705333	0.0058	0.00441	0.0206533	0.00689	0.008	0.01448	-0.0002133	0.00754667	0.0125733	0.02428	0.00788	0.00074667	0.00213333	-0.009293	0.00098	0.00306667	0.0100933	-0.0059467	-0.00545
0.01353	0.01438	0.00828	0.01784	0.0024	0.005835	0.00978667	0.0190267	0.00602	0.00796	0.0112533	0.00468	0.0183867	0.0160667	0.02176	-0.00104	0.00430667	0.0076	0.00204	0.0004	-0.00014	-0.0136267	0.00467
0.00315	0.0153733	0.00621333	0.00901333	0.00857333	0.000375	0.00777333	0.0134533	0.00847	0.01436	0.00625333	0.0218267	0.00742667			-0.0044	0.00418667	-0.00112	-0.0042267	0.0044	0.00262667	-0.0010667	0.00031
0.00144		0.009		0.00865333	0.009435		0.0096	0.01007	0.0124133	0.00126667	0.00861333	0.0178933			-0.0074533	0.00144	-0.001053	0.00093333	0.00533333	0.00861333	-0.000893333	-0.00233
0.00702		0.00928		0.00856	0.01474			0.00666	0.00704		0.01194	0.00381333			0.01294	-0.0031867	-0.008867	0.00393333	-0.00224	-0.00292	0.00530667	-0.00511
0.00398667		0.00592			0.00369			0.00367			0.01084	0.0113333			0.00348		-0.008373	0.00234667	-0.0009467		-0.0046533
0.01022					0.00954			0.00633			0.00845333	0.0147067			0.0116267		-0.004973	5.3333e-05	0.00117333		-0.0046933
0.006535					0.00614			0.00506667			0.0104667				0.00512		-0.002067	0.0123867
0.01059					0.01208			0.01138									0.001653	0.00018667
0.01084								0.00948									-0.006987
0.001752
0.00205
0.00614
0.00638667
0.01856
0.00934667
Row statistics for meiosis1															Row statistics for meiosis2
time(s)	control			zyg-8(or484);zyg-8(RNAi)			zyg-8(or484);spd-1(RNAi)			zyg-8(or484)					time(s)	control			zyg-8(or484);zyg-8(RNAi)			zyg-8(or484);spd-1(RNAi)			zyg-8(or484)
	mean	sem	n	mean	sem	n	mean	sem	n	mean	sem	n				mean	sem	n	mean	sem	n	mean	sem	n	mean	sem	n
-150	-0.909571	0.246393	7	-0.632167	0.335082	6	0.4606	0.386297	5	-0.549	0.333707	7			-150	-1.14086	0.231213	11	-0.508333	0.257632	6	0.427	0.32894	5	-0.386667	0.706813	3
-125	-0.731444	0.240245	9	-0.469429	0.394274	7	0.265429	0.647803	7	-0.285875	0.454548	8			-125	-0.976538	0.331833	13	-0.390625	0.393592	8	0.657429	0.279838	7	0.0594286	0.681695	7
-100	-0.623611	0.225247	9	-0.187143	0.427728	7	0.187286	0.498968	7	-0.121556	0.429746	9			-100	-0.724458	0.461395	12	-0.293667	0.321785	9	0.31975	0.417008	8	0.363667	0.493015	9
-75	-0.567643	0.363107	14	-0.140429	0.356175	7	0.100286	0.458632	7	-0.0444444	0.334802	9			-75	-0.499154	0.412134	13	-0.121889	0.335312	9	0.275375	0.201312	8	0.193545	0.429836	11
-50	-0.31225	0.315923	14	-0.143	0.333109	7	0.120286	0.201684	7	0.018	0.204079	10			-50	-0.297611	0.300205	18	-0.0495	0.321238	10	0.19075	0.228956	8	0.118615	0.331766	13
-25	-0.161438	0.282168	16	0.017125	0.182912	8	0.0601429	0.099989	7	-0.0130909	0.211554	11			-25	-0.0971111	0.224122	18	-0.0434545	0.188189	11	0.02425	0.147377	8	0.0579167	0.226045	12
0	0	0	19	0	0	9	0	0	7	0	0	11			0	0	0	22	0	0	11	0	0	8	0	0	14
25	0.261474	0.232348	19	0.140667	0.327642	9	0.214857	0.181084	7	0.101636	0.0770899	11			25	0.148818	0.173417	22	0.0352727	0.107881	11	0.21125	0.143813	8	-0.00742857	0.16843	14
50	0.628421	0.241024	19	0.212222	0.183099	9	0.414429	0.301288	7	0.299364	0.20841	11			50	0.330818	0.199418	22	0.167	0.200123	11	0.34175	0.346151	8	0.158643	0.237841	14
75	1.04376	0.328112	19	0.377444	0.224395	9	0.750571	0.361759	7	0.569273	0.268123	11			75	0.660386	0.260952	22	0.281273	0.203363	11	0.664875	0.485641	8	0.369786	0.286966	14
100	1.45637	0.428682	19	0.485556	0.259664	9	1.22014	0.3155	7	0.875727	0.363321	11			100	1.00293	0.369549	22	0.541636	0.324773	11	0.870375	0.587357	8	0.740308	0.440072	13
125	1.83264	0.352644	18	0.823333	0.245647	9	1.635	0.413207	7	1.21391	0.489454	11			125	1.34309	0.43097	22	0.672909	0.370912	11	1.1945	0.666546	8	1.10608	0.56491	13
150	2.07226	0.376743	19	1.01711	0.360727	9	1.84314	0.346329	7	1.71	0.486958	11			150	1.63534	0.439512	22	0.875545	0.398912	11	1.54925	0.748852	8	1.36454	0.640775	13
175	2.33438	0.35857	17	1.37975	0.579569	8	2.415	0.633824	6	2.1437	0.462629	10			175	1.98257	0.526456	21	1.06173	0.526223	11	1.95771	0.767625	7	1.47569	0.659627	13
200	2.55847	0.394344	16	1.64112	0.604594	8	2.7088	0.539383	5	2.36644	0.380422	9			200	2.28594	0.479605	18	1.2856	0.643575	10	2.12983	0.586211	6	1.7537	0.794671	10
225	2.91679	0.497253	14	2.002	0.500929	4	2.93875	0.49728	4	2.88225	0.547657	8			225	2.44221	0.366131	12	1.62144	0.785344	9	2.40725	0.72857	4	1.64375	0.712869	4
250	2.84531	0.605041	8	2.496	0	1	3.876	0	1	3.1	0.647565	4			250	2.60692	0.455103	6	1.6576	0.989653	5	2.893	1.01682	2	1.692	1.03945	2
